# Supplementary material for: A supervised Bayesian method for time (re)annotation of transcriptomics data
Source: NAR Genom Bioinform. 2025 Dec 31;7(4):lqaf203. doi: 10.1093/nargab/lqaf203 (PMC12754789; doi:10.1093/nargab/lqaf203)
Supplement: lqaf203_Supplemental_Files [file lqaf203_supplemental_files.zip]

Archive with 5 entries (5 files):
- software-source-code_omics-time-annotation.zip
- supplement_to_main_paper.pdf
- suppl_loo_plots_ordered_constrained_gp.pdf
- suppl_loo_plots_ordered_unconstrained_gp.pdf
- Supporting_Material_Table_DE_Genes_List.xlsx
