# Supplementary material for: A supervised Bayesian method for time (re)annotation of transcriptomics data
Source: NAR Genom Bioinform. 2025 Dec 31;7(4):lqaf203. doi: 10.1093/nargab/lqaf203 (PMC12754789; doi:10.1093/nargab/lqaf203)
Supplement: lqaf203_Supplemental_Files [file lqaf203_supplemental_files.zip › Supporting_Material_Table_DE_Genes_List.xlsx]

## Sheet: Sheet2
Supplementary Table DE Genes List
		Orginal time annotation		KNN-based time re-annotation		GP-based time re-annotation
Locus tag	Predicted Gene product	logFC	adj.P.Val	logFC	adj.P.Val	logFC	adj.P.Val	sum		Legend
CLB_RS00190	methionine gamma-lyase	1.98541	0.000602374	2.35994	2.91304e-05	1.72557	6.25215e-05	O + K + G		O	Orginal time annotation
CLB_RS01010	ribosome-associated translation inhibitor RaiA	1.16242	0.0155109	1.53208	2.93227e-06	1.33344	3.49306e-06	O + K + G		K	KNN-based time re-annotation
CLB_RS01550	PTS glucose transporter subunit IIBC	1.26012	0.0155678	1.68072	9.92717e-06	2.17257	4.94565e-06	O + K + G		G	GP-based time re-annotation
CLB_RS01555	6-phospho-alpha-glucosidase	1.44284	0.0131318	2.11989	5.94905e-07	2.55256	1.84895e-06	O + K + G
CLB_RS03095	NupC/NupG family nucleoside CNT transporter	-1.36771	0.00858899	-1.60468	7.89449e-05	-2.99735	1.24024e-20	O + K + G
CLB_RS03325	DUF2202 domain-containing protein	1.05105	0.000930443	1.2198	6.03764e-05	1.11329	2.46825e-07	O + K + G
CLB_RS03595	glycine cleavage system aminomethyltransferase GcvT	1.21746	0.01136	1.99986	7.02888e-08	2.18887	3.84853e-09	O + K + G
CLB_RS03610	glycine dehydrogenase subunit 2	1.21145	0.003697	1.63496	1.92065e-06	1.95501	4.96909e-09	O + K + G
CLB_RS03860	SH3 domain-containing protein	1.98038	0.00748564	2.87558	4.38107e-07	3.90758	5.49401e-13	O + K + G
CLB_RS04115	transposase	1.08247	0.0159104	1.83925	8.23147e-06	1.286	0.0001245	O + K + G
CLB_RS04120	hemagglutinin	1.9547	0.0015989	2.47485	1.81491e-06	2.81458	2.69226e-10	O + K + G
CLB_RS04145	botulinum neurotoxin type A	1.27834	0.0104222	2.02477	2.98423e-07	2.26872	6.57497e-10	O + K + G
CLB_RS05610	MBL fold metallo-hydrolase	1.13588	0.000725202	1.2721	3.01337e-06	1.00001	3.88725e-05	O + K + G
CLB_RS05895	ABC transporter substrate-binding protein	-1.46606	0.0030522	-2.06486	9.55892e-08	-2.1366	1.35857e-07	O + K + G
CLB_RS06145	L-serine ammonia-lyase, iron-sulfur-dependent, subunit beta	-1.50431	0.00858899	-2.01632	4.03697e-06	-3.25595	3.1764e-25	O + K + G
CLB_RS06205	ABC transporter substrate-binding protein	1.76981	0.00322271	2.22986	5.87616e-06	2.81396	4.91584e-12	O + K + G
CLB_RS06270	transcriptional regulator	-1.87558	0.00897814	-2.61058	1.9839e-06	-3.98948	2.9879e-20	O + K + G
CLB_RS06350	beta-aspartyl-peptidase	1.39199	0.0412447	2.09243	0.000161539	2.54015	6.3716e-06	O + K + G
CLB_RS06540	ribonuclease J	1.02347	0.000930443	1.05418	8.7394e-06	1.398	3.22407e-09	O + K + G
CLB_RS06695	rubrerythrin family protein	1.37866	0.00607753	1.86979	7.98674e-07	2.36906	2.47943e-14	O + K + G
CLB_RS06850	ABC transporter ATP-binding protein	-1.17811	0.00221251	-1.08274	0.00127287	-1.75251	4.09963e-08	O + K + G
CLB_RS07095	hypothetical protein	1.08319	0.00166682	1.10887	3.30762e-05	1.03957	2.17018e-06	O + K + G
CLB_RS07270	M4 family peptidase	1.51005	0.0245328	2.73712	4.38107e-07	2.62133	1.35896e-08	O + K + G
CLB_RS07275	peptidase M4 family protein	1.87148	0.00779558	2.89371	4.76489e-07	2.87063	1.58707e-09	O + K + G
CLB_RS07280	peptidase M4 family protein	1.87148	0.00779558	2.89371	4.76489e-07	2.87063	1.58707e-09	O + K + G
CLB_RS07290	peptidase M4 family protein	1.75163	0.0272434	3.35923	1.58588e-07	3.18064	2.00791e-08	O + K + G
CLB_RS07730	MFS transporter	1.06234	0.00344413	1.37354	2.08712e-06	1.40172	3.69749e-08	O + K + G
CLB_RS08275	hypothetical protein	1.82769	0.0140933	3.08602	7.02888e-08	3.39662	1.57363e-09	O + K + G
CLB_RS08285	DUF4352 domain-containing protein	1.07019	0.0163007	1.40416	4.89975e-05	2.07612	5.37157e-07	O + K + G
CLB_RS08600	PLP-dependent aminotransferase family protein	1.60844	0.00428413	2.08016	4.66133e-07	2.74846	3.07467e-09	O + K + G
CLB_RS08610	pyridoxal phosphate-dependent aminotransferase	1.2143	0.0334964	1.76224	5.89278e-06	2.79104	3.05531e-12	O + K + G
CLB_RS08645	Glu/Leu/Phe/Val dehydrogenase	1.16849	0.0298193	1.81346	3.95313e-06	2.76916	6.88066e-11	O + K + G
CLB_RS08940	glutamate/gamma-aminobutyrate family transporter YjeM	1.15181	0.0249484	1.95007	3.19566e-07	2.40332	3.50396e-08	O + K + G
CLB_RS08945	peptidoglycan endopeptidase	2.15465	0.00428413	3.08091	1.35759e-06	3.54332	1.25123e-10	O + K + G
CLB_RS09185	glutamate decarboxylase	1.22584	0.00607753	1.79323	5.0858e-07	1.63512	2.28946e-08	O + K + G
CLB_RS09200	clostripain	1.33675	0.0457153	1.97943	2.84204e-05	2.70696	3.66812e-06	O + K + G
CLB_RS09395	M6 family metalloprotease domain-containing protein	1.54708	0.00609774	2.27373	2.59507e-06	2.62225	8.70944e-09	O + K + G
CLB_RS09755	MFS transporter	1.24728	0.0342687	1.505	0.00125568	2.71192	9.85201e-07	O + K + G
CLB_RS10120	ethanolamine utilization microcompartment protein EutM	-1.84833	0.00897814	-2.18105	9.88437e-05	-3.57217	5.48233e-10	O + K + G
CLB_RS10170	BMC domain-containing protein	-1.45591	0.0221024	-1.99397	4.55158e-05	-3.26838	1.26251e-10	O + K + G
CLB_RS10180	choline trimethylamine-lyase	-1.66836	0.0126403	-2.10307	6.14158e-05	-3.44231	6.88066e-11	O + K + G
CLB_RS10210	membrane protein	-1.22136	0.0262359	-1.69881	5.02152e-05	-2.84888	6.88066e-11	O + K + G
CLB_RS12350	translational GTPase TypA	-1.05465	0.00158155	-1.24319	5.64904e-06	-1.23878	1.01905e-08	O + K + G
CLB_RS12455	copper amine oxidase N-terminal domain-containing protein	1.48982	6.33141e-05	1.22973	0.0008715	1.11421	8.83759e-05	O + K + G
CLB_RS12535	serine hydroxymethyltransferase	1.601	0.00562461	2.32083	7.38272e-08	2.76172	5.71958e-10	O + K + G
CLB_RS12585	aminopeptidase	1.019	0.0191213	1.57227	1.47164e-06	2.10267	4.82711e-09	O + K + G
CLB_RS14090	knotted carbamoyltransferase YgeW	2.2833	0.00833728	3.21675	0.000155869	2.06384	1.47287e-05	O + K + G
CLB_RS14965	PhzF family phenazine biosynthesis protein	1.13072	0.0124233	1.53121	6.09944e-06	2.33213	2.49284e-13	O + K + G
CLB_RS15975	acetyl-CoA C-acetyltransferase	1.81581	0.0437887	3.49208	6.03705e-07	3.70152	2.78654e-09	O + K + G
CLB_RS16700	hypothetical protein	1.56942	0.010156	2.34252	1.65168e-05	1.42221	3.59234e-05	O + K + G
CLB_RS16745	desulfoferrodoxin	1.14606	0.00122804	1.43638	1.46195e-05	1.40182	8.18092e-07	O + K + G
CLB_RS17190	3-methyl-2-oxobutanoate dehydrogenase subunit VorB	1.41477	0.00241775	1.64029	7.35205e-06	2.38107	5.2377e-09	O + K + G
CLB_RS17200	hypothetical protein	1.03758	0.0137896	1.26322	9.42884e-05	1.99062	1.78692e-07	O + K + G
CLB_RS17915	septation protein SpoVG	1.24207	0.00221251	1.49391	7.21909e-06	1.93702	1.10597e-11	O + K + G
CLB_RS18855	D-proline reductase (dithiol) protein PrdB	-1.34593	0.00163226	-1.5541	2.47857e-05	-1.92731	3.15858e-08	O + K + G
CLB_RS00520	TatD family deoxyribonuclease	-0.704031	0.0415797	-1.10073	3.85391e-06	-1.5465	2.83052e-09	K + G
CLB_RS00660	nickel pincer cofactor biosynthesis protein LarB	-0.927595	0.00897814	-1.3097	1.7899e-06	-1.63423	5.98615e-10	K + G
CLB_RS00665	radical SAM protein	0.865493	0.0472601	1.10338	7.34764e-06	1.01271	1.93017e-06	K + G
CLB_RS01850	cyclic lactone autoinducer peptide	0.757733	0.0266449	1.31724	1.98741e-05	1.59802	2.13751e-08	K + G
CLB_RS02325	peptidase T	0.860133	0.00561652	1.20425	2.36863e-06	1.22002	4.72812e-06	K + G
CLB_RS02635	thiol peroxidase	0.745047	0.0322301	1.09854	2.7916e-05	1.38079	1.04423e-09	K + G
CLB_RS03620	lipoate--protein ligase	0.745906	0.0266449	1.40827	4.76489e-07	1.34459	3.0822e-07	K + G
CLB_RS03965	thiamine pyridinylase	0.766441	0.00734614	1.14024	4.38107e-07	1.16811	2.19911e-06	K + G
CLB_RS04425	lipase	0.903285	0.010237	1.4652	0.00017457	1.17823	2.82217e-08	K + G
CLB_RS04930	molybdopterin biosynthesis protein	0.768995	0.0220283	1.43588	1.56058e-08	1.44991	6.1723e-08	K + G
CLB_RS04935	molybdate ABC transporter substrate-binding protein	0.993313	0.000294307	1.05221	6.51482e-05	1.13007	7.08235e-06	K + G
CLB_RS05915	aspartate 4-decarboxylase	0.974102	0.0259973	1.58336	6.51584e-07	1.91322	6.67825e-08	K + G
CLB_RS06265	helix-turn-helix domain-containing protein	0.708244	0.0383472	1.41815	1.65949e-08	1.45925	4.41893e-07	K + G
CLB_RS06610	CPBP family intramembrane metalloprotease	0.833881	0.0126403	1.17726	7.15377e-06	1.23733	2.76326e-07	K + G
CLB_RS06615	diguanylate cyclase	0.665315	0.0235284	1.16365	3.59858e-06	1.27143	2.44959e-08	K + G
CLB_RS06985	cold-shock protein	-0.870956	0.0185071	-1.11425	1.99478e-06	-1.10506	5.74855e-07	K + G
CLB_RS07265	peptidase M4 family protein	0.904457	0.038259	1.72221	4.38107e-07	1.43108	2.25343e-07	K + G
CLB_RS07790	2-hydroxyglutaryl-CoA dehydratase	-0.594379	0.033015	-1.10468	5.91094e-08	-1.20698	6.75483e-08	K + G
CLB_RS08415	MFS transporter	0.755549	0.0300231	1.2235	1.94008e-06	1.18973	1.51587e-06	K + G
CLB_RS08530	chemotaxis protein CheX	0.777204	0.0161358	1.31772	3.19566e-07	1.39789	1.476e-07	K + G
CLB_RS08710	carboxymuconolactone decarboxylase family protein	0.927289	0.0408603	1.30462	3.89158e-05	2.1663	4.79227e-12	K + G
CLB_RS08960	sporulation transcription factor Spo0A	0.714851	0.0147215	1.0648	1.47164e-06	1.49282	6.57497e-10	K + G
CLB_RS09905	lipase	0.907472	0.00373694	1.3277	6.51584e-07	1.25448	5.23046e-07	K + G
CLB_RS10430	FAD-dependent oxidoreductase	0.980494	0.00748582	1.20377	3.59719e-05	1.78723	2.83258e-12	K + G
CLB_RS10555	APC family permease	-0.613221	0.030697	-1.04475	9.29719e-07	-1.29398	1.91087e-10	K + G
CLB_RS10930	M24 family metallopeptidase	0.863743	0.000925123	1.03226	8.45087e-06	1.09193	3.09612e-07	K + G
CLB_RS11400	type I DNA topoisomerase	-0.581741	0.0382484	-1.00196	9.77376e-07	-1.00013	3.18175e-05	K + G
CLB_RS13410	DJ-1 family protein	0.594135	0.0258287	1.07935	7.02888e-08	1.13597	4.15934e-07	K + G
CLB_RS15385	anti-sigma F factor	0.728544	0.00858899	1.20488	4.38107e-07	1.05565	5.87669e-07	K + G
CLB_RS15690	Hsp33 family molecular chaperone HslO	-0.860417	0.00275626	-1.00208	1.01538e-05	-1.18694	6.26165e-09	K + G
CLB_RS16565	chaperonin GroEL	0.772317	0.0210482	1.14141	2.08712e-06	1.30266	2.8609e-05	K + G
CLB_RS18120	PHP domain-containing protein	0.964302	0.0369506	1.30465	0.000132793	2.28113	8.09163e-12	K + G
CLB_RS00140	hypothetical protein	0.403872	0.373852	1.19506	0.000124453	1.4674	0.000282386	K + G
CLB_RS01390	malate dehydrogenase	0.338831	0.634538	1.47934	0.00381685	2.68466	8.72052e-07	K + G
CLB_RS01395	2-keto-3-deoxygluconate permease	0.32465	0.580895	1.54433	9.61076e-05	2.38743	6.39788e-08	K + G
CLB_RS01870	amino acid permease	-1.62253	0.055864	-2.10593	0.00165614	-3.36173	3.04564e-05	K + G
CLB_RS05745	alanine--glyoxylate aminotransferase family protein	0.892979	0.101533	2.02861	7.02888e-08	2.5892	4.3913e-10	K + G
CLB_RS05750	D-3-phosphoglycerate dehydrogenase	1.07648	0.0525655	2.05827	2.98423e-07	2.77879	8.19137e-12	K + G
CLB_RS06385	glycine/betaine reductase C	0.93312	0.11396	1.96049	3.11785e-05	2.10466	5.75573e-06	K + G
CLB_RS07815	7-cyano-7-deazaguanine synthase QueC	-0.432768	0.120832	-1.0673	7.02888e-08	-1.1218	2.46825e-07	K + G
CLB_RS08815	hypothetical protein	0.675052	0.162469	1.54757	2.43698e-05	1.85206	1.51605e-06	K + G
CLB_RS08820	hypothetical protein	0.938482	0.0641382	1.61699	3.30762e-05	2.04843	2.40758e-06	K + G
CLB_RS09195	methyl-accepting chemotaxis protein	-0.654001	0.0926005	-1.34359	5.75404e-07	-1.59272	1.11745e-07	K + G
CLB_RS09760	MFS transporter	-0.752832	0.241774	-1.87129	1.78182e-05	-2.35852	3.31551e-06	K + G
CLB_RS09770	proline iminopeptidase	0.789147	0.0963075	1.82431	3.04559e-08	1.85293	7.32438e-06	K + G
CLB_RS10350	PTS ascorbate transporter subunit IIC	1.14757	0.186885	1.96736	0.0017657	3.50334	7.79239e-06	K + G
CLB_RS10765	aminoacyl-histidine dipeptidase	0.448418	0.392045	1.3262	0.00032219	1.41473	0.0023348	K + G
CLB_RS10795	ATP-binding cassette domain-containing protein	-0.375701	0.253434	-1.04735	2.07865e-06	-1.23645	8.31789e-06	K + G
CLB_RS10820	hypothetical protein	0.870902	0.099257	1.51436	3.70646e-05	2.47255	1.34505e-09	K + G
CLB_RS10875	energy coupling factor transporter S component ThiW	-0.0270756	0.951696	1.06442	1.71044e-05	1.14152	0.000752509	K + G
CLB_RS11220	stage V sporulation protein S	0.494517	0.16724	1.09161	7.9608e-06	1.55783	2.90726e-07	K + G
CLB_RS12020	membrane protein	-0.330766	0.698288	1.96319	0.000495158	1.79536	0.0206328	K + G
CLB_RS12430	sulfurtransferase-like selenium metabolism protein YedF	0.498118	0.229931	1.22754	9.34613e-06	1.84135	3.05348e-09	K + G
CLB_RS12545	threonine/serine exporter	-0.528578	0.102212	-1.09035	2.08712e-06	-1.50603	4.44518e-09	K + G
CLB_RS13765	PTS acetylglucosamine transporter subunit IIB	0.986343	0.0622542	1.49335	7.02366e-05	2.36077	1.88942e-07	K + G
CLB_RS14215	phosphomethylpyrimidine synthase ThiC	0.274261	0.570943	1.31373	2.91979e-05	1.44225	0.000611145	K + G
CLB_RS14310	hypothetical protein	0.884096	0.119322	1.73373	2.71256e-05	2.2976	6.39352e-06	K + G
CLB_RS14430	tRNA (N(6)-L-threonylcarbamoyladenosine(37)-C(2))- methylthiotransferase MtaB	-0.454683	0.209049	-1.14015	2.99921e-06	-1.40167	9.9489e-07	K + G
CLB_RS15625	50S ribosomal protein L20	-0.449482	0.386917	-1.54943	1.7899e-06	-1.4806	0.00068032	K + G
CLB_RS15755	single-stranded DNA-binding protein	0.711689	0.0809875	1.25678	1.46043e-05	1.86002	5.81899e-08	K + G
CLB_RS15960	electron transfer flavoprotein subunit alpha/FixB family protein	1.49132	0.0877435	3.49653	1.59999e-07	3.47034	5.1269e-09	K + G
CLB_RS16065	50S ribosomal protein L25	0.889112	0.0631718	1.64853	1.62522e-05	2.14204	1.11971e-07	K + G
CLB_RS16525	2-hydroxyacyl-CoA dehydratase	0.572877	0.149436	1.00493	0.00039638	1.43722	7.36005e-07	K + G
CLB_RS17150	PTS sorbitol transporter subunit IIB	-0.520285	0.427762	-1.03738	0.0218426	-2.01111	0.000425545	K + G
CLB_RS18215	nitronate monooxygenase	-0.415314	0.294068	-1.34935	1.17482e-06	-1.32817	3.61272e-05	K + G
CLB_RS18380	2-hydroxyacyl-CoA dehydratase	0.674325	0.0607588	1.02595	8.63066e-05	1.82134	1.02686e-11	K + G
CLB_RS00780	DUF814 domain-containing protein	-1.13538	0.000925123	-0.725378	0.0115548	-1.56864	4.26285e-06	O + G
CLB_RS06835	ABC transporter substrate-binding protein	-1.35916	0.00115025	-0.986779	0.0174203	-1.30592	0.000361577	O + G
CLB_RS01560	PTS glucose transporter subunit IIA	0.61436	0.0488366	0.854394	0.000159182	1.39845	5.59067e-07	G
CLB_RS01780	LrgB family protein	-0.730055	0.00233203	-0.966998	4.38107e-07	-1.1208	7.31401e-10	G
CLB_RS01955	HD domain-containing protein	0.511162	0.0362159	0.833681	3.96141e-06	1.2326	6.04814e-11	G
CLB_RS05645	MATE family efflux transporter	-0.628255	0.00997526	-0.949915	3.19566e-07	-1.10272	6.04814e-11	G
CLB_RS05720	CBS domain-containing protein	0.513739	0.0485374	0.881017	1.36035e-05	1.1699	5.68601e-09	G
CLB_RS07055	pyridoxal phosphate-dependent aminotransferase	0.501175	0.0239305	0.765793	3.89526e-06	1.06188	4.82711e-09	G
CLB_RS07565	aspartate--ammonia ligase	-0.602777	0.0196465	-0.894179	4.16993e-06	-1.21388	4.3913e-10	G
CLB_RS08310	methyl-accepting chemotaxis protein	-0.542001	0.0364515	-0.970783	1.14442e-07	-1.12324	2.13751e-08	G
CLB_RS09615	methyl-accepting chemotaxis protein	-0.558565	0.0268664	-0.78619	1.91246e-05	-1.03717	4.78921e-08	G
CLB_RS09970	radical SAM protein	-0.777989	0.00365225	-0.920375	1.76467e-05	-1.06953	1.34934e-08	G
CLB_RS10045	DUF2813 domain-containing protein	0.509262	0.0256228	0.758605	3.43501e-05	1.09122	2.81177e-09	G
CLB_RS10065	hypothetical protein	0.617862	0.00534626	0.685943	8.18935e-05	1.08072	4.82933e-09	G
CLB_RS10220	iron-containing alcohol dehydrogenase	-0.721159	0.0148162	-0.874216	0.000145037	-1.50379	6.57497e-10	G
CLB_RS10340	zinc-ribbon domain-containing protein	-0.620024	0.0064995	-0.690387	3.23428e-05	-1.02745	2.64674e-12	G
CLB_RS11585	amino acid permease	-0.740226	0.0275982	-0.845617	0.002167	-1.38644	1.33094e-06	G
CLB_RS12640	sulfurtransferase	0.743987	0.00650737	0.791928	0.000229537	1.40975	5.3345e-10	G
CLB_RS13395	redoxin domain-containing protein	0.465057	0.043111	0.507343	0.00251207	1.09272	3.2881e-10	G
CLB_RS15785	bifunctional folylpolyglutamate synthase/dihydrofolate synthase	-0.902346	0.00235962	-0.689005	0.0075845	-1.39746	9.56525e-07	G
CLB_RS16000	NCS2 family permease	-0.557869	0.0227646	-0.96087	1.09578e-07	-1.18436	1.29421e-10	G
CLB_RS16800	proline--tRNA ligase	-0.740853	0.00428413	-0.739792	0.000288434	-1.2249	5.57475e-08	G
CLB_RS16815	STAS domain-containing protein	-0.524011	0.023832	-0.82064	1.27931e-06	-1.04322	6.04814e-11	G
CLB_RS17210	phosphate butyryltransferase	0.714276	0.0246877	0.941977	0.00010445	1.29965	1.15439e-05	G
CLB_RS01230	vancomycin resistance protein W	0.458945	0.0696952	0.748309	1.94267e-05	1.07801	1.37578e-07	G
CLB_RS01885	DUF2325 domain-containing protein	-0.447607	0.0562664	-0.640078	0.000302986	-1.15542	1.74389e-08	G
CLB_RS02175	2-isopropylmalate synthase	-0.338007	0.236437	-0.637518	0.00178	-1.02956	2.00528e-05	G
CLB_RS02560	clostridiolysin S	0.439172	0.203951	0.770737	0.00721557	1.21227	1.33094e-06	G
CLB_RS02765	amino acid permease	-0.388767	0.057049	-0.670301	3.59858e-06	-1.03782	3.69308e-12	G
CLB_RS03420	sodium/glutamate symporter	-0.459024	0.0620665	-0.792313	8.57232e-06	-1.13952	8.97566e-10	G
CLB_RS06705	PTS glucose transporter subunit IIABC	0.664687	0.0994405	0.834716	0.00208633	1.2989	5.12151e-05	G
CLB_RS07630	ABC transporter substrate-binding protein	0.491597	0.125044	0.822392	0.000285763	1.48006	6.64695e-13	G
CLB_RS07640	FadR family transcriptional regulator	-0.415603	0.0772006	-0.531434	0.00152903	-1.03004	1.32067e-07	G
CLB_RS08515	ferritin	-0.286688	0.269228	-0.603869	0.00132144	-1.10386	3.38747e-07	G
CLB_RS08550	HesB-like protein	-0.495646	0.0529425	-0.897907	2.19595e-06	-1.25968	4.43931e-13	G
CLB_RS09520	radical SAM/Cys-rich domain protein	0.281936	0.448654	0.626917	0.00200514	1.35402	1.47544e-10	G
CLB_RS09790	PhzF family phenazine biosynthesis protein	-0.258465	0.32025	-0.512661	0.0103595	-1.12563	3.16555e-07	G
CLB_RS09805	DUF2974 domain-containing protein	0.310691	0.479801	0.645628	0.0374336	1.34912	0.000397847	G
CLB_RS10750	DUF4352 domain-containing protein	0.457486	0.242144	0.940535	0.000154229	1.30574	2.32323e-05	G
CLB_RS10760	oligopeptide transporter, OPT family	0.454192	0.213311	0.91562	0.00103752	1.06862	0.00153545	G
CLB_RS11560	anion permease	0.592487	0.0730546	0.795454	0.00091645	1.2058	9.9489e-07	G
CLB_RS12525	ornithine carbamoyltransferase	0.282299	0.449321	0.53679	0.0236687	1.34251	1.34067e-07	G
CLB_RS15495	N-acetylmuramoyl-L-alanine amidase	-0.388725	0.25078	-0.959814	9.75422e-05	-1.08977	0.000151051	G
CLB_RS16200	2-hydroxyacyl-CoA dehydratase	0.56791	0.109198	0.536439	0.0144794	1.24822	1.15361e-06	G
CLB_RS16205	2-hydroxyacyl-CoA dehydratase	0.456637	0.0795476	0.406717	0.0238701	1.07356	8.76158e-08	G
CLB_RS16495	lactate dehydrogenase	0.574922	0.0512509	0.852693	0.000171437	1.46195	6.19968e-09	G
CLB_RS16500	membrane protein	-0.244892	0.570668	-0.669371	0.0378431	-1.55816	3.30587e-06	G
CLB_RS17265	phosphoenolpyruvate--protein phosphotransferase	-0.585844	0.328988	-0.856821	0.0394278	-2.17538	5.00317e-06	G
CLB_RS00460	arginine deiminase	0.357782	0.572657	0.299967	0.552049	1.84658	2.15193e-06	G
CLB_RS01880	bifunctional acetaldehyde-CoA/alcohol dehydrogenase	-0.755844	0.335425	-0.175751	0.811083	-2.5292	0.000113817	G
CLB_RS02700	N(5)-(carboxyethyl)ornithine synthase	-0.000393586	0.998866	-0.36329	0.0698704	-1.14162	7.47771e-12	G
CLB_RS05190	cyclase	0.37826	0.49495	0.4543	0.171996	1.08743	0.00630756	G
CLB_RS05450	membrane protein	-0.158629	0.685107	-0.182083	0.5518	-1.12061	0.000118777	G
CLB_RS07115	amino acid ABC transporter permease	0.212057	0.451063	0.149232	0.510042	1.00434	1.07617e-05	G
CLB_RS07500	methylcobamide--CoM methyltransferase	-0.0499075	0.937662	-0.278557	0.422341	1.04542	0.00375344	G
CLB_RS07530	MtaA/CmuA family methyltransferase	0.458735	0.282588	0.33651	0.257467	1.59429	3.15858e-08	G
CLB_RS09440	M6 family metalloprotease domain-containing protein	0.58185	0.150295	0.175284	0.631703	1.40254	0.000447909	G
CLB_RS11650	proline reductase	0.543049	0.254293	0.0663495	0.875726	1.28338	0.00068032	G
CLB_RS13605	universal stress protein	-0.107182	0.868076	0.0866525	0.877906	-1.50523	0.000926997	G
CLB_RS15790	valine--tRNA ligase	-0.559363	0.0698875	-0.419925	0.125567	-1.09558	0.000365649	G
CLB_RS16160	dihydroorotate dehydrogenase	0.213677	0.575886	0.462132	0.123107	1.32454	5.78604e-05	G
CLB_RS16185	aspartate carbamoyltransferase	0.257449	0.593767	0.40885	0.330684	1.28538	0.00450348	G
CLB_RS16260	permease	0.376082	0.387591	0.359377	0.205351	1.43917	6.35777e-07	G
CLB_RS17140	sorbitol-6-phosphate dehydrogenase	-0.210029	0.658481	-0.210143	0.567809	-1.01335	0.0190913	G
CLB_RS18095	[FeFe] hydrogenase H-cluster radical SAM maturase HydE	0.331996	0.348583	0.426552	0.109199	1.15169	7.89346e-05	G
CLB_RS04030	ABC transporter ATP-binding protein	-1.06507	0.00633721	-1.35114	7.04484e-06	-0.981244	0.0210047	O + K
CLB_RS05635	sodium:alanine symporter family protein	1.19817	0.0147215	1.64448	5.29236e-05	0.73812	0.00167639	O + K
CLB_RS06505	(2Fe-2S)-binding protein	1.55545	0.00374659	2.09254	7.9262e-05	0.968057	0.00310817	O + K
CLB_RS07965	amino acid permease	-1.60351	0.0232497	-2.13168	0.000946948	-0.78044	0.00339927	O + K
CLB_RS09190	hypothetical protein	1.00683	0.00432969	1.14621	0.000490792	0.466104	0.000468821	O + K
CLB_RS13590	cytochrome c551	-1.1105	0.0148162	-1.18333	6.90283e-05	-0.833234	0.000127398	O + K
CLB_RS14070	selenium-dependent xanthine dehydrogenase	1.39071	0.017137	2.06544	0.000660746	0.868125	0.00281989	O + K
CLB_RS14105	diaminopropionate ammonia-lyase	1.62594	0.0159563	2.30503	0.000724034	0.746509	0.0342516	O + K
CLB_RS07960	arginine deiminase	-1.45759	0.0127635	-1.36338	0.0280276	-0.174005	0.440459	O + K
CLB_RS14125	EF2563 family selenium-dependent molybdenum hydroxylase system protein	1.35975	0.0227646	1.82137	0.00292857	0.299756	0.336785	O + K
CLB_RS16625	carbon starvation protein A	-1.82955	0.0259973	-1.91299	0.00951161	-0.617778	0.527657	O + K
CLB_RS02290	hydrogenase accessory protein HypB	0.673713	0.0174966	1.06342	1.83628e-06	0.721624	0.00116789	K
CLB_RS02295	FAD-dependent oxidoreductase	0.655184	0.0483035	1.21499	2.23929e-06	0.735165	0.00247444	K
CLB_RS06510	nucleoside deaminase	0.991174	0.00562461	1.39243	0.000126808	0.613272	0.00599442	K
CLB_RS06975	nitroreductase family protein	0.690858	0.0145587	1.04616	2.45153e-06	0.845777	8.31789e-06	K
CLB_RS09630	hypothetical protein	0.855363	0.00163226	1.0489	0.000302986	0.820583	2.80604e-05	K
CLB_RS11455	30S ribosomal protein S16	-0.641732	0.0226416	-1.02048	2.58921e-05	-0.819806	0.000144217	K
CLB_RS11590	sulfite exporter TauE/SafE family protein	0.687894	0.00844322	1.01302	6.41203e-05	0.644348	0.000899665	K
CLB_RS16545	branched-chain amino acid transport system II carrier protein	0.776219	0.0477397	1.10809	0.000537488	0.841407	0.00240013	K
CLB_RS17665	elongation factor G	0.980286	0.0177409	1.37337	0.000126606	0.885195	0.00048619	K
CLB_RS18290	kinase/pyrophosphorylase	0.799417	0.00704335	1.07364	4.07659e-06	0.735302	7.08235e-06	K
CLB_RS02380	hydroxyethylthiazole kinase	0.450256	0.15092	1.22352	6.44545e-08	0.946755	0.000267535	K
CLB_RS05820	sulfurtransferase	-0.247313	0.628286	-1.00596	0.000509916	-0.782374	0.0330407	K
CLB_RS09655	serine dehydratase subunit alpha family protein	0.46164	0.250473	1.50607	5.91094e-08	0.810089	0.0076828	K
CLB_RS11265	insulinase family protein	-0.45899	0.152474	-1.15685	1.16377e-07	-0.877054	0.000443774	K
CLB_RS11525	hypothetical protein	-0.492281	0.117908	-1.01353	0.000196807	-0.786162	0.000674313	K
CLB_RS13575	pyridoxal 5'-phosphate synthase lyase subunit PdxS	0.554958	0.114719	1.17962	1.48894e-06	0.914121	0.00124405	K
CLB_RS14575	hypothetical protein	-0.281002	0.514269	1.02929	0.000497544	0.928214	0.0246296	K
CLB_RS15750	2,3,4,5-tetrahydropyridine-2,6-dicarboxylate N-acetyltransferase	-0.327614	0.341935	-1.02257	3.65621e-06	-0.823983	0.00105429	K
CLB_RS16115	YihA family ribosome biogenesis GTP-binding protein	-0.445155	0.140029	-1.0261	2.33359e-07	-0.981204	7.08235e-06	K
CLB_RS00170	AarF/ABC1/UbiB kinase family protein	0.185729	0.048923	0.170454	0.0254086	0.0581183	0.434587	O
CLB_RS00175	hypothetical protein	0.382568	0.00616232	0.488713	0.00269164	0.117359	0.334971	O
CLB_RS00195	nucleoside deaminase	0.435747	0.00847788	0.466304	0.0278857	-0.00124593	0.990435	O
CLB_RS00795	CTP synthase	-0.336036	0.00566648	-0.245446	0.0375907	-0.105571	0.342465	O
CLB_RS00800	hypothetical protein	0.570559	0.00223133	0.446213	0.00480377	0.184494	0.120362	O
CLB_RS01140	nucleoside kinase	0.25439	0.045644	0.353112	0.00589884	-0.0447381	0.691071	O
CLB_RS02825	CPBP family intramembrane metalloprotease	0.18023	0.0172709	0.154184	0.0430972	0.0331191	0.706494	O
CLB_RS02895	large-conductance mechanosensitive channel protein MscL	-0.289231	0.00819887	-0.239417	0.0136926	-0.0973283	0.286548	O
CLB_RS02910	zinc chelation protein SecC	-0.345839	0.0470497	-0.482755	0.00153932	-0.249196	0.0668017	O
CLB_RS02920	ABC transporter ATP-binding protein	-0.19349	0.0293609	-0.167327	0.0216431	-0.141469	0.054078	O
CLB_RS03075	DUF2179 domain-containing protein	-0.315236	0.0484928	-0.39557	0.00301754	-0.155274	0.306803	O
CLB_RS04055	lactate utilization protein	0.566228	0.00275626	0.607721	0.000345208	0.305987	0.0924674	O
CLB_RS04905	Crp/Fnr family transcriptional regulator	-0.251217	0.0396883	-0.259742	0.0202555	-0.140298	0.238363	O
CLB_RS05250	DJ-1 family protein	0.400346	0.0148162	0.437583	0.00875441	0.128228	0.306419	O
CLB_RS05710	biotin--[acetyl-CoA-carboxylase] ligase	0.195252	0.0418042	0.279527	0.0163121	0.180696	0.0513319	O
CLB_RS06340	thioredoxin-disulfide reductase	0.402134	0.00432969	0.27503	0.0242151	0.103956	0.33299	O
CLB_RS06895	ABC transporter substrate-binding protein	0.475633	0.00223133	0.436877	0.00817631	0.0419002	0.794504	O
CLB_RS07080	CoA pyrophosphatase	0.190475	0.0110409	0.15547	0.0157451	0.136648	0.0561772	O
CLB_RS07320	redox-regulated ATPase YchF	-0.468759	0.0255701	-0.420343	0.0467356	-0.152449	0.439461	O
CLB_RS07825	DUF975 family protein	-0.353159	0.00858899	-0.486942	0.000165255	-0.172159	0.186597	O
CLB_RS08395	Hsp20/alpha crystallin family protein	1.0953	0.0477397	0.645778	0.0117302	0.273128	0.126149	O
CLB_RS08465	ABC-F family ATP-binding cassette domain-containing protein	-0.370355	0.048028	-0.603616	6.95849e-05	-0.284835	0.0592872	O
CLB_RS08490	S1 RNA-binding domain-containing protein	-0.342336	0.00840503	-0.269899	0.0125725	-0.0935009	0.353819	O
CLB_RS08905	hypothetical protein	0.50896	0.000294307	0.349704	0.0273166	0.255325	0.112521	O
CLB_RS09270	MarR family transcriptional regulator	-0.268493	0.0165329	-0.209093	0.0323649	-0.153531	0.239835	O
CLB_RS09780	sodium-dependent transporter	-0.328979	0.0478236	-0.425984	0.00333039	-0.186329	0.322123	O
CLB_RS10245	DUF1963 domain-containing protein	-0.300705	0.0412447	-0.399086	0.00303846	0.0150996	0.926176	O
CLB_RS10825	FAD/NAD(P)-binding oxidoreductase	0.373565	0.0145587	0.347068	0.0254086	-0.0903578	0.495789	O
CLB_RS11125	N-acetyltransferase	0.192665	0.0488437	0.286191	0.00135691	0.135676	0.122228	O
CLB_RS11855	ribosome biogenesis GTPase Der	-0.411077	0.000799693	-0.328961	0.0233964	-0.177306	0.160127	O
CLB_RS11900	peptidoglycan editing factor PgeF	0.692322	1.50425e-05	0.436535	0.0116505	0.263386	0.0694813	O
CLB_RS13340	PRD domain-containing protein	0.383226	0.0163358	-0.281492	0.0414431	-0.119201	0.583039	O
CLB_RS14030	phosphoribosylamine--glycine ligase	0.208246	0.00842664	0.167268	0.0114097	0.0810226	0.314922	O
CLB_RS14320	DNA-binding protein	0.606821	0.0377859	0.758649	0.000441516	0.248873	0.110955	O
CLB_RS14960	GNAT family N-acetyltransferase	0.303749	0.0138574	0.295434	0.0137576	0.148324	0.211835	O
CLB_RS16710	ECF transporter S component	0.403409	0.00424928	0.347553	0.00655789	0.119439	0.221682	O
CLB_RS16865	PTS sugar transporter subunit IIB	0.573473	0.0472016	0.668412	0.00721557	0.0553434	0.73808	O
CLB_RS17060	alanine racemase	-0.453798	0.0196842	-0.442881	0.00492524	-0.268043	0.0717784	O
CLB_RS18010	hypothetical protein	0.360104	0.00355749	0.308428	0.00374516	0.243673	0.0716697	O
CLB_RS18145	LysR family transcriptional regulator	0.301855	0.012989	0.324666	0.00945105	0.195417	0.0589857	O
